# Supplementary material for: Field Tests for Assessing Functional Capacity in Children with Chronic Lung Diseases Other than Asthma: A Scoping Review
Source: Healthcare (Basel). 2025 Sep 24;13(19):2417. doi: 10.3390/healthcare13192417 (PMC12523891; doi:10.3390/healthcare13192417)
Supplement: Supplementary file 1 [file healthcare-13-02417-s001.zip]

Archive with 1 entries (1 files):
- healthcare-3856995-supplementary.pdf
